# Supplementary material for: Improved numerical stability for the bounded integer model
Source: J Pharmacokinet Pharmacodyn. 2020 Nov 26;48(2):241–51. doi: 10.1007/s10928-020-09727-8 (PMC8060183; doi:10.1007/s10928-020-09727-8)
Supplement: Supplementary file 1 — Supplementary material 1 (mod 8 KB) [file 10928_2020_9727_MOESM1_ESM.mod]

$SIZES      DIMNEW=10000
$PROBLEM   
$INPUT      ID DV TIME 
$DATA      data.dat IGNORE=@ 
$ABBREVIATED DECLARE Z(70)
$ABBREVIATED DECLARE P(71)
$ABBREVIATED DECLARE INTEGER I
$PRED 
MU_1 = THETA(1) 
MU_2 = THETA(2) 
BASE = THETA(1) + ETA(1) 
SLOPE = THETA(2) + ETA(2) 
IPRED = BASE + SLOPE*TIME 
SD = THETA(3) 
;-------------------------BI cut-offs-------------------------------------------- 
CO1 = -2.19492449930505 
CO2 = -1.90841168188847 
CO3 = -1.72511337703898 
CO4 = -1.58627890091466 
CO5 = -1.47265135216411 
CO6 = -1.37537864988346 
CO7 = -1.28961864571641 
CO8 = -1.21241878778427 
CO9 = -1.14183857014552 
CO10 = -1.0765303368163 
CO11 = -1.01551761329349 
CO12 = -0.958068597608973 
CO13 = -0.903619527514062 
CO14 = -0.851725980698267 
CO15 = -0.8020306803054 
CO16 = -0.75424149512029 
CO17 = -0.708115975747597 
CO18 = -0.663450216538212 
CO19 = -0.620070660112447 
CO20 = -0.577827952028266 
CO21 = -0.536592254101327 
CO22 = -0.496249614929991 
CO23 = -0.456699119321223 
CO24 = -0.417850619957162 
CO25 = -0.379622909893976 
CO26 = -0.341942232570201 
CO27 = -0.304741052690845 
CO28 = -0.267957030333475 
CO29 = -0.231532154296155 
CO30 = -0.19541200066783 
CO31 = -0.159545089923114 
CO32 = -0.123882321258613 
CO33 = -0.0883764669032186 
CO34 = -0.0529817121029966 
CO35 = -0.0176532286486613 
CO36 = 0.0176532286486613 
CO37 = 0.0529817121029965 
CO38 = 0.0883764669032185 
CO39 = 0.123882321258613 
CO40 = 0.159545089923114 
CO41 = 0.19541200066783 
CO42 = 0.231532154296155 
CO43 = 0.267957030333474 
CO44 = 0.304741052690845 
CO45 = 0.341942232570202 
CO46 = 0.379622909893976 
CO47 = 0.417850619957162 
CO48 = 0.456699119321223 
CO49 = 0.49624961492999 
CO50 = 0.536592254101327 
CO51 = 0.577827952028266 
CO52 = 0.620070660112447 
CO53 = 0.663450216538212 
CO54 = 0.708115975747597 
CO55 = 0.75424149512029 
CO56 = 0.8020306803054 
CO57 = 0.851725980698267 
CO58 = 0.903619527514062 
CO59 = 0.958068597608973 
CO60 = 1.01551761329349 
CO61 = 1.0765303368163 
CO62 = 1.14183857014551 
CO63 = 1.21241878778427 
CO64 = 1.28961864571641 
CO65 = 1.37537864988346 
CO66 = 1.47265135216411 
CO67 = 1.58627890091466 
CO68 = 1.72511337703898 
CO69 = 1.90841168188847 
CO70 = 2.19492449930506 
;-------------------------BI z-scores-------------------------------------------- 
Z(1) = (CO1-IPRED)/SD 
Z(2) = (CO2-IPRED)/SD 
Z(3) = (CO3-IPRED)/SD 
Z(4) = (CO4-IPRED)/SD 
Z(5) = (CO5-IPRED)/SD 
Z(6) = (CO6-IPRED)/SD 
Z(7) = (CO7-IPRED)/SD 
Z(8) = (CO8-IPRED)/SD 
Z(9) = (CO9-IPRED)/SD 
Z(10) = (CO10-IPRED)/SD 
Z(11) = (CO11-IPRED)/SD 
Z(12) = (CO12-IPRED)/SD 
Z(13) = (CO13-IPRED)/SD 
Z(14) = (CO14-IPRED)/SD 
Z(15) = (CO15-IPRED)/SD 
Z(16) = (CO16-IPRED)/SD 
Z(17) = (CO17-IPRED)/SD 
Z(18) = (CO18-IPRED)/SD 
Z(19) = (CO19-IPRED)/SD 
Z(20) = (CO20-IPRED)/SD 
Z(21) = (CO21-IPRED)/SD 
Z(22) = (CO22-IPRED)/SD 
Z(23) = (CO23-IPRED)/SD 
Z(24) = (CO24-IPRED)/SD 
Z(25) = (CO25-IPRED)/SD 
Z(26) = (CO26-IPRED)/SD 
Z(27) = (CO27-IPRED)/SD 
Z(28) = (CO28-IPRED)/SD 
Z(29) = (CO29-IPRED)/SD 
Z(30) = (CO30-IPRED)/SD 
Z(31) = (CO31-IPRED)/SD 
Z(32) = (CO32-IPRED)/SD 
Z(33) = (CO33-IPRED)/SD 
Z(34) = (CO34-IPRED)/SD 
Z(35) = (CO35-IPRED)/SD 
Z(36) = (CO36-IPRED)/SD 
Z(37) = (CO37-IPRED)/SD 
Z(38) = (CO38-IPRED)/SD 
Z(39) = (CO39-IPRED)/SD 
Z(40) = (CO40-IPRED)/SD 
Z(41) = (CO41-IPRED)/SD 
Z(42) = (CO42-IPRED)/SD 
Z(43) = (CO43-IPRED)/SD 
Z(44) = (CO44-IPRED)/SD 
Z(45) = (CO45-IPRED)/SD 
Z(46) = (CO46-IPRED)/SD 
Z(47) = (CO47-IPRED)/SD 
Z(48) = (CO48-IPRED)/SD 
Z(49) = (CO49-IPRED)/SD 
Z(50) = (CO50-IPRED)/SD 
Z(51) = (CO51-IPRED)/SD 
Z(52) = (CO52-IPRED)/SD 
Z(53) = (CO53-IPRED)/SD 
Z(54) = (CO54-IPRED)/SD 
Z(55) = (CO55-IPRED)/SD 
Z(56) = (CO56-IPRED)/SD 
Z(57) = (CO57-IPRED)/SD 
Z(58) = (CO58-IPRED)/SD 
Z(59) = (CO59-IPRED)/SD 
Z(60) = (CO60-IPRED)/SD 
Z(61) = (CO61-IPRED)/SD 
Z(62) = (CO62-IPRED)/SD 
Z(63) = (CO63-IPRED)/SD 
Z(64) = (CO64-IPRED)/SD 
Z(65) = (CO65-IPRED)/SD 
Z(66) = (CO66-IPRED)/SD 
Z(67) = (CO67-IPRED)/SD 
Z(68) = (CO68-IPRED)/SD 
Z(69) = (CO69-IPRED)/SD 
Z(70) = (CO70-IPRED)/SD 
IF(DV.EQ.1) ZL = Z(1) 
IF(DV.EQ.2) ZL = Z(2) 
IF(DV.EQ.3) ZL = Z(3) 
IF(DV.EQ.4) ZL = Z(4) 
IF(DV.EQ.5) ZL = Z(5) 
IF(DV.EQ.6) ZL = Z(6) 
IF(DV.EQ.7) ZL = Z(7) 
IF(DV.EQ.8) ZL = Z(8) 
IF(DV.EQ.9) ZL = Z(9) 
IF(DV.EQ.10) ZL = Z(10) 
IF(DV.EQ.11) ZL = Z(11) 
IF(DV.EQ.12) ZL = Z(12) 
IF(DV.EQ.13) ZL = Z(13) 
IF(DV.EQ.14) ZL = Z(14) 
IF(DV.EQ.15) ZL = Z(15) 
IF(DV.EQ.16) ZL = Z(16) 
IF(DV.EQ.17) ZL = Z(17) 
IF(DV.EQ.18) ZL = Z(18) 
IF(DV.EQ.19) ZL = Z(19) 
IF(DV.EQ.20) ZL = Z(20) 
IF(DV.EQ.21) ZL = Z(21) 
IF(DV.EQ.22) ZL = Z(22) 
IF(DV.EQ.23) ZL = Z(23) 
IF(DV.EQ.24) ZL = Z(24) 
IF(DV.EQ.25) ZL = Z(25) 
IF(DV.EQ.26) ZL = Z(26) 
IF(DV.EQ.27) ZL = Z(27) 
IF(DV.EQ.28) ZL = Z(28) 
IF(DV.EQ.29) ZL = Z(29) 
IF(DV.EQ.30) ZL = Z(30) 
IF(DV.EQ.31) ZL = Z(31) 
IF(DV.EQ.32) ZL = Z(32) 
IF(DV.EQ.33) ZL = Z(33) 
IF(DV.EQ.34) ZL = Z(34) 
IF(DV.EQ.35) ZL = Z(35) 
IF(DV.EQ.36) ZL = Z(36) 
IF(DV.EQ.37) ZL = Z(37) 
IF(DV.EQ.38) ZL = Z(38) 
IF(DV.EQ.39) ZL = Z(39) 
IF(DV.EQ.40) ZL = Z(40) 
IF(DV.EQ.41) ZL = Z(41) 
IF(DV.EQ.42) ZL = Z(42) 
IF(DV.EQ.43) ZL = Z(43) 
IF(DV.EQ.44) ZL = Z(44) 
IF(DV.EQ.45) ZL = Z(45) 
IF(DV.EQ.46) ZL = Z(46) 
IF(DV.EQ.47) ZL = Z(47) 
IF(DV.EQ.48) ZL = Z(48) 
IF(DV.EQ.49) ZL = Z(49) 
IF(DV.EQ.50) ZL = Z(50) 
IF(DV.EQ.51) ZL = Z(51) 
IF(DV.EQ.52) ZL = Z(52) 
IF(DV.EQ.53) ZL = Z(53) 
IF(DV.EQ.54) ZL = Z(54) 
IF(DV.EQ.55) ZL = Z(55) 
IF(DV.EQ.56) ZL = Z(56) 
IF(DV.EQ.57) ZL = Z(57) 
IF(DV.EQ.58) ZL = Z(58) 
IF(DV.EQ.59) ZL = Z(59) 
IF(DV.EQ.60) ZL = Z(60) 
IF(DV.EQ.61) ZL = Z(61) 
IF(DV.EQ.62) ZL = Z(62) 
IF(DV.EQ.63) ZL = Z(63) 
IF(DV.EQ.64) ZL = Z(64) 
IF(DV.EQ.65) ZL = Z(65) 
IF(DV.EQ.66) ZL = Z(66) 
IF(DV.EQ.67) ZL = Z(67) 
IF(DV.EQ.68) ZL = Z(68) 
IF(DV.EQ.69) ZL = Z(69) 
IF(DV.EQ.70) ZL = Z(70) 
IF(DV.EQ.0) ZU = Z(1) 
IF(DV.EQ.1) ZU = Z(2) 
IF(DV.EQ.2) ZU = Z(3) 
IF(DV.EQ.3) ZU = Z(4) 
IF(DV.EQ.4) ZU = Z(5) 
IF(DV.EQ.5) ZU = Z(6) 
IF(DV.EQ.6) ZU = Z(7) 
IF(DV.EQ.7) ZU = Z(8) 
IF(DV.EQ.8) ZU = Z(9) 
IF(DV.EQ.9) ZU = Z(10) 
IF(DV.EQ.10) ZU = Z(11) 
IF(DV.EQ.11) ZU = Z(12) 
IF(DV.EQ.12) ZU = Z(13) 
IF(DV.EQ.13) ZU = Z(14) 
IF(DV.EQ.14) ZU = Z(15) 
IF(DV.EQ.15) ZU = Z(16) 
IF(DV.EQ.16) ZU = Z(17) 
IF(DV.EQ.17) ZU = Z(18) 
IF(DV.EQ.18) ZU = Z(19) 
IF(DV.EQ.19) ZU = Z(20) 
IF(DV.EQ.20) ZU = Z(21) 
IF(DV.EQ.21) ZU = Z(22) 
IF(DV.EQ.22) ZU = Z(23) 
IF(DV.EQ.23) ZU = Z(24) 
IF(DV.EQ.24) ZU = Z(25) 
IF(DV.EQ.25) ZU = Z(26) 
IF(DV.EQ.26) ZU = Z(27) 
IF(DV.EQ.27) ZU = Z(28) 
IF(DV.EQ.28) ZU = Z(29) 
IF(DV.EQ.29) ZU = Z(30) 
IF(DV.EQ.30) ZU = Z(31) 
IF(DV.EQ.31) ZU = Z(32) 
IF(DV.EQ.32) ZU = Z(33) 
IF(DV.EQ.33) ZU = Z(34) 
IF(DV.EQ.34) ZU = Z(35) 
IF(DV.EQ.35) ZU = Z(36) 
IF(DV.EQ.36) ZU = Z(37) 
IF(DV.EQ.37) ZU = Z(38) 
IF(DV.EQ.38) ZU = Z(39) 
IF(DV.EQ.39) ZU = Z(40) 
IF(DV.EQ.40) ZU = Z(41) 
IF(DV.EQ.41) ZU = Z(42) 
IF(DV.EQ.42) ZU = Z(43) 
IF(DV.EQ.43) ZU = Z(44) 
IF(DV.EQ.44) ZU = Z(45) 
IF(DV.EQ.45) ZU = Z(46) 
IF(DV.EQ.46) ZU = Z(47) 
IF(DV.EQ.47) ZU = Z(48) 
IF(DV.EQ.48) ZU = Z(49) 
IF(DV.EQ.49) ZU = Z(50) 
IF(DV.EQ.50) ZU = Z(51) 
IF(DV.EQ.51) ZU = Z(52) 
IF(DV.EQ.52) ZU = Z(53) 
IF(DV.EQ.53) ZU = Z(54) 
IF(DV.EQ.54) ZU = Z(55) 
IF(DV.EQ.55) ZU = Z(56) 
IF(DV.EQ.56) ZU = Z(57) 
IF(DV.EQ.57) ZU = Z(58) 
IF(DV.EQ.58) ZU = Z(59) 
IF(DV.EQ.59) ZU = Z(60) 
IF(DV.EQ.60) ZU = Z(61) 
IF(DV.EQ.61) ZU = Z(62) 
IF(DV.EQ.62) ZU = Z(63) 
IF(DV.EQ.63) ZU = Z(64) 
IF(DV.EQ.64) ZU = Z(65) 
IF(DV.EQ.65) ZU = Z(66) 
IF(DV.EQ.66) ZU = Z(67) 
IF(DV.EQ.67) ZU = Z(68) 
IF(DV.EQ.68) ZU = Z(69) 
IF(DV.EQ.69) ZU = Z(70) 
IF(DV.EQ.0) ZL=ZU 
IF(DV.EQ.70) ZU=ZL 

;-------------------------Switch tail probabilities to calculate----------------- 
IF(DV.EQ.0) ZU=-ZU 
IF(DV.GT.0.AND.DV.LT.70.AND.ZL.LT.0.AND.ZU.LT.0) THEN 
    TMP=ZL 
    ZL=-ZU 
    ZU=-TMP 
ENDIF 

;-------------------------Calculate log(1-PHI)----------------------------------- 
LPHI_ZL=LOG(SQRT(2/3.141593)/(ZL/SQRT(2) + SQRT(ZL**2/2 + 4/3.141593)))-ZL**2/2-LOG(SQRT(2)) 
IF(ZL.LT.6) LPHI_ZL=LOG(1-PHI(ZL)) 
LPHI_ZU=LOG(SQRT(2/3.141593)/(ZU/SQRT(2) + SQRT(ZU**2/2 + 4/3.141593)))-ZU**2/2-LOG(SQRT(2)) 
IF(ZU.LT.6) LPHI_ZU=LOG(1-PHI(ZU)) 

;-------------------------Add log-probabilities---------------------------------- 
IF(LPHI_ZU.LT.LPHI_ZL) A = LPHI_ZL
IF(LPHI_ZU.LT.LPHI_ZL) B = LPHI_ZU-LPHI_ZL
IF(LPHI_ZU.GT.LPHI_ZL) A = LPHI_ZU
IF(LPHI_ZU.GT.LPHI_ZL) B = LPHI_ZL-LPHI_ZU
EB=-EXP(B)
LOGSUM = A+EB*LOG(1+EB)/((1+EB)-1)

;-------------------------Return -2*LL------------------------------------------- 
IF(DV.EQ.0) Y=-2*LPHI_ZU
IF(DV.GT.0.AND.DV.LT.70) Y=-2*LOGSUM 
IF(DV.EQ.70) Y=-2*LPHI_ZL 


$THETA  -0.3 ; TVBASE
$THETA  0.05 ; TVSLOPE
$THETA  (0,1) ; SD
$OMEGA  0.1  ;    IIVBASE
$OMEGA  0.000625  ;   IIVSLOPE
$ESTIMATION METHOD=COND LAPLACE -2LL AUTO=1 PRINT=1
